# Supplementary material for: The Predatory Myxobacterium Citreicoccus inhibens gen. nov. sp. nov. Showed Antifungal Activity and Bacteriolytic Property against Phytopathogens
Source: Microorganisms. 2021 Oct 12;9(10):2137. doi: 10.3390/microorganisms9102137 (PMC8538283; doi:10.3390/microorganisms9102137)
Supplement: Supplementary file 1 [file microorganisms-09-02137-s001.zip]

Archive with 1 entries (1 files):
- microorganisms-1365972-supplementary.pdf
